# Supplementary material for: Community health center provider ability to identify, treat and account for the social determinants of health: a card study
Source: BMC Fam Pract. 2016 Aug 27;17(1):121. doi: 10.1186/s12875-016-0526-8 (PMC5002327; doi:10.1186/s12875-016-0526-8)
Supplement: Additional file 4: — Survey data by location. Description of data: Coded survey responses for each provider are included by CHC location. For each question, the average score and mode are provided. A key is included which shows the answer for each coded score. (XLSX 14 kb) [file 12875_2016_526_MOESM4_ESM.xlsx]

## Sheet: Survey Data
Site	Participant	Q1	Q2	Q3	Q4	Q5			Key
CA	1917	4	4	5	4	2			Coded Score	Survey Answer
CA	1772	4	4	5	4	2			1	Q1 - Not Familiar
CA	1105	2	1	4	2	3				Q2 - Not Comfortable
CA	1226	4	3	5	2	2				Q3 - Not at All
CA	1086	2	2	5	3	3				Q4 - Never
CA	1819	4	5	4	4	5				Q5 - Strongly Disagree
CA	1663	4	4	5	5	3			2	Q1 - Somewhat Familiar
CA	1404	4	4	5	4	4				Q2 - Somewhat Comfortable
CA	1668	3	4	4	4	4				Q3 - Somewhat
	AVG	3.44	3.44	4.66	3.55	3.11				Q4 - Rarely
	MODE	4	4	5	4	2				Q5 - Disagree
NY	2591	3	4	4	3	3			3	Q1 - Neutral
NY	2015	4	4	4	2	4				Q2 - Neutral
NY	2082	5	5	5	4	2				Q3 - Neutral
NY	2901	4	4	5	4	4				Q4 - Sometimes
NY	2727	1	1	2	2	3				Q5 - Neutral
NY	2765	1	1	4	2	4			4	Q1 - Very Familiar
NY	2959	4	3	5	2	3				Q2 - Very Comfortable
NY	2066	5	5	5	2	2				Q3 - Very Much
NY	2217	1	1	4	4	2				Q4 - Often
NY	2232	3	4	4	3	3				Q5 - Agree
NY	2882	2	2	4	1	3			5	Q1 - Extremely Familiar
NY	2640	4	4	5	3	2				Q2 - Extremely Comfortable
NY	2614	5	4	4	4	2				Q3 - Extremely
NY	2401	2	2	4	3	3				Q4 - All of the Time
NY	2939	4	3	5	1	3				Q5 - Strongly Agree
NY	2676	4	4	4	4	4
NY	2593	3	3	5	3	4
NY	2065	2	2	4	3	3
NY	2112	4	4	4	3	3
NY	2407	3	3	4	4	4
NY	2749	1	3	4	4	5
	AVG	3.1	3.14	4.24	2.91	3.14
	MODE	4	4	4	3	3
IL	104	2	2	4	3	3
IL	123	4	4	5	4	4
IL	112	4	4	4	3	4
IL	105	1	4	4	4	3
IL	103	2	3	4	4	3
IL	114	2	2	4	5	5
IL	117	2	2	4	4	4
IL	119	4	4	5	5	5
IL	120	2	2	4	5	3
IL	115	1	1	4	4	3
IL	100	1	3	5	4	2
IL	101	2	4	5	5	5
IL	122	1	1	5	1	1
IL	102	2	2	3	2	4
	AVG	2.14	2.71	4.29	3.79	3.5
	MODE	2	2	4	4	3
